# Supplementary material for: Culture of Bovine Aortic Endothelial Cells in Galactose Media Enhances Mitochondrial Plasticity and Changes Redox Sensing, Altering Nrf2 and FOXO3 Levels
Source: Antioxidants (Basel). 2024 Jul 20;13(7):873. doi: 10.3390/antiox13070873 (PMC11274175; doi:10.3390/antiox13070873)
Supplement: Supplementary file 1 [file antioxidants-13-00873-s001.zip]

Archive with 1 entries (1 files):
- antioxidants-3084618-supplementary.pdf
